# Supplementary material for: Validation of semiquantitative FFQ administered to adults: a systematic review
Source: Public Health Nutr. 2020 Aug 10;24(11):3399–418. doi: 10.1017/S1368980020001834 (PMC8314921; doi:10.1017/S1368980020001834)
Supplement: Supplementary file 1 [file S1368980020001834sup.zip]

Archive with 2 entries (2 files):
- S1368980020001834sup001.docx
- S1368980020001834sup002.docx
